# Supplementary material for: Beyond Ribosomal Mutations: Identification of MPN_080 as a Novel ATPase-Dependent Determinant of Macrolide Resistance in Mycoplasma pneumoniae
Source: Microorganisms. 2026 Apr 5;14(4):831. doi: 10.3390/microorganisms14040831 (PMC13118816; doi:10.3390/microorganisms14040831)
Supplement: Supplementary file 1 [file microorganisms-14-00831-s001.zip]

Archive with 1 entries (1 files):
- microorganisms-4195886-Table S1.pdf
